# Supplementary material for: Improving generalizability of drug–target binding prediction by pre-trained multi-view molecular representations
Source: Bioinformatics. 2025 Jan 7;41(1):btaf002. doi: 10.1093/bioinformatics/btaf002 (PMC11751634; doi:10.1093/bioinformatics/btaf002)
Supplement: btaf002_Supplementary_Data [file btaf002_supplementary_data.zip]

Archive with 7 entries (7 files):
- f1754_Supplementary File 2.pdf
- 57a49_Fgiure S4.tif
- 2dbe9_Figure S1.tif
- 813ac_Figure S2.tif
- 2f93e_Supplementary File 1.pdf
- b7cf4_Figure S3.tif
- 602ff_Figure S5.tif
